# Supplementary material for: Susceptibility of alpha-1 antitrypsin deficiency variants to polymer-blocking therapy
Source: JCI Insight. 2025 Jul 8;10(15):e194354. doi: 10.1172/jci.insight.194354 (PMC12333946; doi:10.1172/jci.insight.194354)
Supplement: Supporting data values [file jciinsight-10-194354-s141.xlsx]

## Sheet: Fig 1
	1%NP40 Insoluble					extracellular fraction
M	0	0	0	0	0	1	1	1	1	1
Mprocida	0.867089	0.606481	0.865459	0.01285223*	1.43062	0.107692	0.00387597*	0.181042	0.0280075	0.0414362
Mmalton	0.873418	0.694444	0.953428	0.872852	1.32057	0.0518462	0.00241085	0.25983036*	0.0898496	0.121809
Siiyama	0.479114	1.73148	1.53946	0.57732	1.43062	0.132308	0.0976744	0.278194	0.274436	0.115957
Mineral Spring	0.124684	0.418519	0.75032342*	0.172852	0.315311	0.437692	0.534884	1.21636984*	0.537594	0.930851
Q0 lisbon	0.0791139	0.0472222	0.5148771*	0.00062543	0.196172	0.692308	0.24883721*	0.988603	0.646617	0.648936
Trento	0.301899	0.939815	1.68175938*	0.0618557	0.420574	0.668462	0.567442	1.02734136*	0.859023	0.643617
Zbristol	0.0255696	0.172685	0.63001294*	0.0216151	0.148325	0.66	1.30233	0.944414	1.32519	1.10106
p.154L	0.015443	0.0362963	0.41267788*	0.00395189	0.0607656	0.846154	0.35891473*	0.992946	1.07895	0.792553
Bologna	0.482278	0.675926	1.13065977*	0.453608	0.641148	0.526154	0.21085271*	0.834669	0.383459	0.29734
Lfrankfurt	0.670886	0.685185	0.580854	0.556701	1.15789	0.381538	0.07984496*	0.525432	0.385338	0.40266
Mduarte	0.778481	0.865741	0.805951	0.927835	1.17703	0.340769	0.09612403*	0.565045	0.257519	0.0284574
S	0.829114	0.902778		0.00924399*	0.913876	0.440769	0.267442	0*	0.223308	0.257979
P289S	1.46202532*	0.643519	0.648124	0.487973	0.342105	0.0765385	0.00136434	0.243157	0.026203	0.0212766
p.331R	0.0484177	0.28287	0.39715395*	0.0402062	0.337799	0.9	1.13178	1.24552	2.17293	1.59043
p.333M	0.0132278	0.126852	0.56791721*	0.00182131	0.05311	0.892308	0.829457	1.28612	1.1015	1.21809
King's	0.734177	0.805556	0.531695	0.639175	0.602871	0.353846	0.04403101*	0.547731	0.428571	0.553191
Bagdad	0.64557	0.819444	1.04269	0.835052	0.569378	1.27692308*	0.492248	1.17696097*	0.5	0.702128
Z	1	1	1	1	1	0.240769	0.06077519*	0.432069	0.173684	0.242021
Plyion/Psalt lake	0.00797468	0.0648148	0.42561449*	0.00114089	0.0564593	1.05384615*	0.64651163*	0.0971318	0.0804511	0.234043
Mwurzburg	0.460759	0.782407	0.688228	0.395189	1.11005	0.604615	0.01155039*	0.721515	0.296617	0.332979
Mherleen	0.848101	0.648148	1.48771	0.36426117*	1.4689	0.0244615	0.0141861	0.089078	0.0311654	0.0393085
p.373R	0.108228	0.185648	0.5316947*	0.0298282	0.126316	1.26153846*	0.1248062*	1.08914	0.507519	0.680851
Y orzinuovi	0.625316	0.708333	0.619664	0.39175258*	0.91866	0.0393077	0.00172868*	0.151427	0.0710526	0.178191

## Sheet: Fig 3 Top
	0.1% DMSO				10 µM c716				50 µM c716				100 µM c716							100 µM c716
Mprocida	0.556	0.205*	0.804	0.866	0.593	0.897	0.872	0.731	0.948	0.81	0.525	0.677	0.87	0.296*	0.411	0.006*
Mmalton	0.633	0.221*	0.991	0.644	0.73	0.656	1.03	0.607	0.943	0.667	0.585	0.582	0.78	0.353	0.481	0.074*
Siiyama	0.958	0.19*	1.157	0.778	0.855	0.703	1.098	0.736	0.845	0.688	0.545	0.816	0.514	0.313	0.432	0.124*
Lfrankfurt	0.47	0.155*	0.294	0.632	0.465	0.606	0.311*	0.617	0.792	0.595	0.135*	1.05*	0.621	0.312	0.472	0.039*
Mduarte	0.648*	0.873	0.917	1.06	0.927	0.766*	1.142	1.045	1.237	0.26*	0.577*	0.759	1.057	0.192*	0.672	0.023*
S	0.757	0.873	0.591	1.065	0.916	0.745	0.74	1.02	1.01	0.198*	0.311*	0.771	0.625	0.184	0.164	0.614
P289S	0.097*	0.621	0.411	1.064	0.134*	0.672	0.706	1.027*	0.185	0.09*	0.196	0.883*	0.13	0.146	0.16	0.547
Mwurzburg	0.897	0.51	0.775	0.87	0.979	0.635	0.796	0.811	0.637	0.048*	0.158*	0.552	0.384	0.153*	0.392	0.47
Mherleen	0.883	0.984	0.842	0.789	1.08	0.632	0.921	0.739	1.17	1.119	1.03	1.077	0.738	0.148*	0.685	0.45
G373R	0.183	0.865*	0.272	1.007	0.044*	0.6	0.147*	0.918	0.032*	0.704	0.024*	0.821	0.012	0.121	0.072	0.415
Yorzinuovi	0.618	1.079	0.93	1.169	0.47	0.454	0.734	1.164*	0.667	0.254*	0.666	0.473	0.507	0.136*	0.417	0.15
Z	1	1	1	1	0.245	0.436	0.394	0.639*	0.065	0.073	0	0.358*	0.009	0.012	0	0.032

## Sheet: Fig 3 bottom
	0.1% DMSO						10 µM c716						50 µM c716						100 µM c716						50 µM c716						100 µM c716
Mprocida	0.443711	0.518416	0.528351	0.289187	0.267744	0.310593	0.407575	0.465254	0.483063	0.291368	0.308125	0.408763	0.510076	0.622655	0.657585	0.361172	0.454479	0.561841	0.688325	0.760945	0.818851	0.443752	0.478463	0.559623
Mmalton	0.54934	3.17755386*	3.11818851*	1.27423	0.558003	0.689407	0.690063	3.22411397*	2.6697349*	1.31754	0.763093	0.960067	0.994093	2.67790132*	2.92562592*	1.48146	1.05458	1.29839	1.05942	2.75503822*	3.38807069*	1.62792	1.29344	1.48724
Siiyama	0.628909	0.666088	0.715022	0.684949	0.627753	0.769273	0.908965	0.683461	0.830633	0.596447	0.93906	0.995563	1.25504	1.00104	1.13071	0.654721	1.16862	1.17831	1.30959	0.983669	1.2187	0.790589	1.10059	1.30255
Lfrankfurt	1.12230716*	0.340167	0.336892	0.243378	0.254283	0.268996	1.02466991*	0.359277	0.327688	0.196634	0.293686	0.33472	1.35823489*	0.407227	0.408689	0.273294	0.418747	0.475319	1.4086171*	0.47394	0.482695	0.310065	0.511747	0.512757
Mduarte	1.18972	2.31549687*	2.09904271*	1.13867	1.07465	1.22518	1.02849	2.21195274*	1.99485	1.15176	1.00269	1.15668	1.40618	2.2904795*	2.30854197*	1.40916	1.13216	1.38575	1.32835	2.49166088*	2.44145803*	1.30695	1.23935	1.38242
S	1.51286	0.45344	0.449926	0.450296	0.922418	1.00721	1.26963169*	0.474635	0.480118	0.418822	0.815712	0.940377	1.37352	0.654621	0.620029	0.45123091*	0.896965	1.08014	1.32627	0.660528	0.698454	0.542225	0.787812	0.935108
P289S	0.340167	3.68902015*	3.32216495*	0.738548	0.838718	0.726012	0.359277	3.31897151*	3.26472754*	1.14459	0.744004	0.739878	0.407227	3.09833218*	3.14138439*	1.42225	0.931229	0.967554	0.47394	3.41626129*	3.0865243*	1.25615	0.932452	0.947033
Mwurzburg	2.3155	1.18033356*	1.22901325*	1.38953	2.2697	2.32307	2.21195	1.51981	1.1443299*	1.9517	1.80372	2.02357	2.29048	1.75017373*	1.92452	2.13805	1.80494	2.16639	2.49166	2.5542	2.73859	1.80711	1.8047	2.00721
Mherleen	0.45344	1.77553857*	1.88365243*	1.54067	0.38326	0.442318	0.474635	2.47011814*	2.45029455*	1.54472	0.350954	0.386855	0.654621	2.64836692*	2.52908689*	1.65846	0.484337	0.594842	0.660528	2.62543433*	2.48011782*	1.79028	0.567548	0.596783
G373R	2.83808	2.83808	2.64838	0.41445933*	2.85658	1.99529	2.68833	2.68833	2.46907	0.67341851*	2.3233	2.24626	2.88464	2.88464	2.61267	1.01464631*	2.52203	2.40211	2.8082	2.8082	2.52467	0.92115924*	2.22907	2.25901
Yorzinuovi	0.83287	0.83287	0.700663	2.07791	0.687225	0.712701	0.974635	0.974635	0.806701	1.89124338*	0.935634	0.928175	1.26616	1.26616	1.25147	1.83982549*	1.44689	1.40266	1.73767	1.73767	1.69367	1.60548	1.45815	1.48641
Z	1	1	1	1	1	1	2.16088	2.16088	1.84168	1.98473	1.58639	1.731	2.18902	2.18902015*	2.4646539*	1.69149	1.5372	1.66805	2.15775	2.15775	2.50920471*	2.05952	1.54185	1.44731

## Sheet: Fig 4
	Input			IP 2C1
Mprocida	1.01328	1.37572	0.50497	0.211483	0.665094	0.772783	0.855814
Mmalton	1.03718	1.54046	0.745527	0.267464	0.642453	0.747266	0.584496
Siiyama	1.68659	0.381503	0.862823	0.550239	2.16038	2.40583	1.03411
Lfrankfurt	0.508632	1.27457	0.407555	0.2	0.501887	0.589307	0.289922
Mduarte	1.08499	1.36416	0.324056	0.216746	0.692453	0.827461	0.451163
S	1.10624	1.2659	0.795229	0.371292	0.826415	0.959903	0.511628
P289S	0.184595	1.47688	0.345924	0.125359	0.281132	0.279465	0.350388
Mwurzburg	1.12882	1.27746	0.727634	0.27512	0.930189	0.939247	0.44031
Mherleen	1.01859	0.175145	0.998012	0.12488	0.416981	0.489672	0.334884
G373R	0.233732	1.05202	0.942346	0.182297	0.284906	0.315917	0.333333
Yorzinuovi	0.903054	0.537572	0.481113	0.289474	0.656604	0.759417	0.460465
Z	1	1	1	1	1	1	1

## Sheet: Fig 6
	input			IP 8A7
Mprocida	1.01328	1.37572	0.50497	0.791045	0.768374
Mmalton	1.03718	1.54046	0.745527	0.80597	0.69265
Siiyama	1.68659	0.381503	0.862823	0.947761	1.82628
Lfrankfurt	0.508632	1.27457	0.407555	0.902985	0.573497
Mduarte	1.08499	1.36416	0.324056	0.865672	0.632517
S	1.10624	1.2659	0.795229	0.895522	0.936526
P289S	0.184595	1.08092	0.345924	0.791045	0.266147
Mwurzburg	1.12882	1.27746	0.727634	0.902985	0.896437
Mherleen	1.01859	0.175145	0.998012	0.873134	0.986637
G373R	0.233732	1.05202	0.942346	0.798507	0.2951
Yorzinuovi	0.903054	0.537572	0.481113	0.813433	1.0078
Z	1	1	1	1	1
